# Supplementary material for: Mutations in the B.1.1.7 SARS-CoV-2 Spike Protein Reduce Receptor-Binding Affinity and Induce a Flexible Link to the Fusion Peptide
Source: Biomedicines. 2021 May 8;9(5):525. doi: 10.3390/biomedicines9050525 (PMC8151884; doi:10.3390/biomedicines9050525)
Supplement: Supplementary file 1 [file biomedicines-09-00525-s001.zip]

Archive with 1 entries (1 files):
- biomedicines-1211717-SI.pdf
